# Supplementary material for: Green Tea Consumption and the COVID-19 Omicron Pandemic Era: Pharmacology and Epidemiology
Source: Life (Basel). 2023 Mar 22;13(3):852. doi: 10.3390/life13030852 (PMC10054848; doi:10.3390/life13030852)
Supplement: Supplementary file 1 [file life-13-00852-s001.zip]

Archive with 1 entries (1 files):
- life-2216612-supplementary.pdf
